# Supplementary material for: Babesiosis in Southeastern, Central and Northeastern Europe: An Emerging and Re-Emerging Tick-Borne Disease of Humans and Animals
Source: Microorganisms. 2022 Apr 30;10(5):945. doi: 10.3390/microorganisms10050945 (PMC9146636; doi:10.3390/microorganisms10050945)
Supplement: Supplementary file 1 [file microorganisms-10-00945-s001.zip]

Archive with 1 entries (1 files):
- microorganisms-1667744-supplementary.pdf
